# Supplementary material for: Cranberry (Vaccinium macrocarpon) Extract Impairs Nairovirus Infection by Inhibiting the Attachment to Target Cells
Source: Pathogens. 2021 Aug 13;10(8):1025. doi: 10.3390/pathogens10081025 (PMC8401317; doi:10.3390/pathogens10081025)
Supplement: Supplementary file 1 [file pathogens-10-01025-s001.zip]

Archive with 1 entries (1 files):
- pathogens-1273808-supplementary.pdf
